# Supplementary material for: Current Approach in the Management of Secondary Immunodeficiency in Patients with Hematological Malignancies: Spanish Expert Consensus Recommendations
Source: J Clin Med. 2023 Oct 4;12(19):6356. doi: 10.3390/jcm12196356 (PMC10573502; doi:10.3390/jcm12196356)
Supplement: Supplementary file 1 [file jcm-12-06356-s001.zip]

Archive with 1 entries (1 files):
- jcm-2573132-supplementary.pdf
